# Supplementary material for: Quality by Design Assisted Optimization of a Chiral Capillary Electrokinetic Chromatographic Method for the Separation of Amlodipine Enantiomers Using Maltodextrin as Chiral Selector
Source: Pharmaceuticals (Basel). 2022 Mar 7;15(3):319. doi: 10.3390/ph15030319 (PMC8955793; doi:10.3390/ph15030319)
Supplement: Supplementary file 1 [file pharmaceuticals-15-00319-s001.zip]

Archive with 1 entries (1 files):
- pharmaceuticals-1475976-supplementary.pdf
